# Supplementary material for: Race, Ethnicity, and Geography as Determinants of Excessive Weight and Low Physical Activity in Pediatric Population: Protocol for Systematic Review and Meta-Analysis
Source: Healthcare (Basel). 2024 Sep 13;12(18):1830. doi: 10.3390/healthcare12181830 (PMC11431668; doi:10.3390/healthcare12181830)
Supplement: Supplementary file 1 [file healthcare-12-01830-s001.zip]

Archive with 3 entries (2 files):
- healthcare-3147528-supplementary/
- healthcare-3147528-supplementary/healthcare-3147528-supplementary table S1-9.6.pdf
- healthcare-3147528-supplementary/healthcare-3147528-supplementary table S2-9.6.pdf
